# Supplementary material for: Classification of Honey Powder Composition by FTIR Spectroscopy Coupled with Chemometric Analysis
Source: Molecules. 2022 Jun 13;27(12):3800. doi: 10.3390/molecules27123800 (PMC9229643; doi:10.3390/molecules27123800)
Supplement: Supplementary file 1 [file molecules-27-03800-s001.zip]

Archive with 1 entries (1 files):
- molecules-1734382-supplementary.pdf
